# Supplementary material for: 11β-HSD1 Inhibitor Alleviates Non-Alcoholic Fatty Liver Disease by Activating the AMPK/SIRT1 Signaling Pathway
Source: Nutrients. 2022 Jun 6;14(11):2358. doi: 10.3390/nu14112358 (PMC9182913; doi:10.3390/nu14112358)
Supplement: Supplementary file 1 [file nutrients-14-02358-s001.zip]

Archive with 1 entries (1 files):
- nutrients-1734081-supplementary.pdf
